# Supplementary material for: Sequestration of Intestinal Acidic Toxins by Cationic Resin Attenuates Pancreatic Cancer Progression through Promoting Autophagic Flux for YAP Degradation
Source: Cancers (Basel). 2022 Mar 10;14(6):1407. doi: 10.3390/cancers14061407 (PMC8946475; doi:10.3390/cancers14061407)
Supplement: Supplementary file 1 [file cancers-14-01407-s001.zip]

Archive with 3 entries (3 files):
- cancers-1585928-original image.pdf
- Supplementary file S1,Supplementary Figure 1 to 7.pdf
- Supplementary file S2,Details of reagents, plasmids.pdf
